# Supplementary material for: Establishment of open-source semi-automated behavioral analysis system and quantification of the difference of sexual motivation between laboratory and wild strains
Source: Sci Rep. 2021 May 25;11:10894. doi: 10.1038/s41598-021-90225-3 (PMC8149402; doi:10.1038/s41598-021-90225-3)
Supplement: Supplementary file 3 — Supplementary Information 2. [file 41598_2021_90225_MOESM3_ESM.zip]

Archive with 1 entries (1 files):
- Supplementary_software1_Ethogramer_CommunBiol_Tomihara_et_al.xlsm
