# Supplementary material for: Establishment of open-source semi-automated behavioral analysis system and quantification of the difference of sexual motivation between laboratory and wild strains
Source: Sci Rep. 2021 May 25;11:10894. doi: 10.1038/s41598-021-90225-3 (PMC8149402; doi:10.1038/s41598-021-90225-3)
Supplement: Supplementary file 3 — Supplementary Information 2. [file 41598_2021_90225_MOESM3_ESM.zip › Supplementary_software1_Ethogramer_CommunBiol_Tomihara_et_al.xlsm]

## Sheet: Sheet1
Repertoire name	Continuous/Intermittent	Color	Key		Time (s)
behaviorA	Continuous		a		300
behaviorB	Intermittent		b
					Set up

## Sheet: KeyCode
a	65
b	66
c	67
d	68
e	69
f	70
g	71
h	72
i	73
j	74
k	75
l	76
m	77
n	78
o	79
p	80
q	81
r	82
s	83
t	84
u	85
v	86
w	87
x	88
y	89
z	90
0	48
1	49
2	50
3	51
4	52
5	53
6	54
7	55
8	56
9	57
N0	96
N1	97
N2	98
N3	99
N4	100
N5	101
N6	102
N7	103
N8	104
N9	105
LEFT	37
UP	38
RIGHT	39
DOWN	40
